# Supplementary material for: Development of a Multidisciplinary Care Pathway for Fracture Prevention in Men with Prostate Cancer at Initiation of Androgen Deprivation Therapy
Source: Cancers (Basel). 2024 Jul 26;16(15):2665. doi: 10.3390/cancers16152665 (PMC11311672; doi:10.3390/cancers16152665)
Supplement: Supplementary file 1 [file cancers-16-02665-s001.zip]

Archive with 2 entries (2 files):
- Supplemental fig S1 (literature search).pptx
- Supplemental Tables S1 and S2.pdf
